# Supplementary material for: Genetic and Phenotypic Diversities in Experimental Populations of Diploid Inter-Lineage Hybrids in the Human Pathogenic Cryptococcus
Source: Microorganisms. 2021 Jul 24;9(8):1579. doi: 10.3390/microorganisms9081579 (PMC8398696; doi:10.3390/microorganisms9081579)
Supplement: Supplementary file 1 [file microorganisms-09-01579-s001.zip]

Archive with 1 entries (1 files):
- microorganisms-1283959-supplementary.pdf
